# Supplementary material for: Mixotrophy in Marine Microalgae to Enhance Their Bioactivity
Source: Microorganisms. 2025 Feb 5;13(2):338. doi: 10.3390/microorganisms13020338 (PMC11858253; doi:10.3390/microorganisms13020338)
Supplement: Supplementary file 1 [file microorganisms-13-00338-s001.zip]

Archive with 2 entries (2 files):
- microorganisms-3417480-Supplementary Data S1.xlsx
- microorganisms-3417480-Supplementary Data S2.ods
