# Supplementary material for: Mixotrophy in Marine Microalgae to Enhance Their Bioactivity
Source: Microorganisms. 2025 Feb 5;13(2):338. doi: 10.3390/microorganisms13020338 (PMC11858253; doi:10.3390/microorganisms13020338)
Supplement: Supplementary file 1 [file microorganisms-13-00338-s001.zip › microorganisms-3417480-Supplementary Data S1.xlsx]

## Sheet: Phaeodactylum tricornutum (Pt)
Supplementary Data 1
Rt	Mass exp	Mass Teor	Formule	Name	Adduct
20,31	913.5845	913.5859	C47H86O15	DGDG (18:1/14:0)	Na+
0,89	151.0332	151.0237	C8H6O3	Phenylglyoxylic acid
1,05	104.1054	104.1070	C5H14NO	Choline
1,05	135.0457	135.0440	C8H6O2	Phenylglyoxal
1,12	221.1839	221.1900	C15H24O	BHT
1,21	235.1633	235.1691	C15H24O2	Corymbolone
1,25	118.0845	118.0862	C5H11NO2	Betaine
1,47	204.1208	204.1244	C10H13N5	Isopentenyl-adenine
1,52	132.1001	132.1019	C6H13NO2	Leucine
2,15	166.0857	166.0862	C9H11NO2	Phenylalanine
4,29	205.0960	205.0971	C11H12N2O2	Tryptophan
6,75	198.1273	198.1237	C9H15N3O2	Trimethylhistidine
9,72	274.2718	274.2740	C16H35NO2	C16 sphinganine
9,96	288.2514	288.2533	C16H33NO3	Prosopinine
10,40	509.2703	509.2721	C25H42O9	Monogalactosylmonoacylglycerol(16:3)	Na+
10,52	393.2837	393.2820	C16H33N5O5	Tripeptide LysLysHis	NH4+
11,34	677.3720	677.3719	C31H58O14	Hexadecanoyl-galactosyl-galactosylglycerol	Na+
11,91	498.3769	498.3789	C28H51NO6	CAS 490036-96-9
12,60	641.4195	641.4177	C35H61O8P	PA (18:2/18:2)
13,01	581.3980	581.3989	C40H52O3	Adonirubin
13,11	639.4021	639.4020	C35H61O8P	PA (18:3/18:2)
13,54	639.4021	639.4020	C35H61O8P	PA (18:3/18:2) isomer
14,26	812.5505	812.5436	C44H78NO10P	PS (18:2/20:2)
14,73	641.4195	641.4177	C35H61O8P	PA (18:2/18:2) isomer
14,79	659.4299	659.4306	C42H58O6	Fucoxanthin
15,00	621.3918	621.3928	C42H52O4	Cotingin
15,40	681.4120	681.4126	C42H58O6	Isofucoxanthin	Na+
15,51	621.3918	621.3928	C42H52O4	Cotingin isomer
15,86	791.4694	791.4705	C45H68O10	MGDG (18:5/18:4)	Na+
15,92	957.5529	957.5463	C51H83O13P	PI (20:4/22:4)	Na+
16,15	583.4125	583.4146	C40H54O3	Deinoxan+E1:G20thin
16,43	793.4857	793.4861	C45H70O10	MGDG (18:4/18:4)	Na+
16,97	959.5687	959.5620	C51H85O13P	PI (20:3/22:4)	Na+
17,35	745.4848	745.4779	C11H71O8P	PA (18:3/20:2)	Na+
17,73	804.5760	804.5749	C43H82NO10P	PT (18:0/18:1)
18,18	797.5162	797.5174	C45H74O10	1.2-dilinolenoyl-galactosylglycerol	Na+
18,20	911.5685	911.5620	C47H85O13P	PI (18:1/20:2)	Na+
18,33	830.5918	830.5906	C45H84NO10P	PT (18:0/20:2)
19,45	749.5162	749.5174	C41H74O10	MGDG (18:2/14:0)	Na+
20,94	787.5678	787.5636	C52H76O4	Loroxanthin 19-(2-dodecenoate)	Na+
21.07	751.5315	751.5331	C41H76O10	MGDG (16:0/16:1)	Na+
22,93	871.5719	871.5732	C55H74N4O5	Pheophytin a'
23,64	589.4787	589.4802	C35H66O5	DG (16:0/16:1)	Na+
31,12	871.5710	871.5732	C55H74N4O5	Pheophytin a

## Sheet: Chlorella sp. (Csp)
Rt	Mass exp	Mass Teor	Formule	Name	Adduct
1.35	151.035	151.039	C8H6O3	phenylglyoxylic acid
1.61	116.071	116.071	C5H9NO2	Proline
1.85	144.102	144.102	C7H13NO2	Proline betaine
2.15	132.102	132.102	C6H13NO2	Leucine
7.58	218.212	218.212	C12H27NO2	dodecasphinganine
8.49	246.243	246.243	C14H31NO2	Tetradecasphinganine
9.72	509.274	509.272	C25H42O9	MGMG(16:3)	Na+
10.18	511.289	511.288	C25H44O9	MGMG(16:2)	Na+
10.4	468.334	468.343	C25H45N3O5	Depsipeptide
10.58	468.334	468.343	C25H45N3O5	Depsipeptide
10.96	470.349	470.359	C25H47N3O5	Depsipeptide
10.96	470.35	470.359	C25H47N3O5	Depsipeptide
11.05	599.411	599	C40H54O4	carotenoid unknow
11.43	496.365	496.375	C27H49N3O5	Depsipeptide
11.75	496.365	496.375	C27H49N3O5	Depsipeptide
12.31	498.38	498.379	C28H51NO6	CMNPD12511
12.48	617.423	617.42	C40H56O5	Fucoxanthinol
12.87	498.38	498.379	C28H51NO6	CMNPD12511 isomer
13.09	601.425	601.425	C40H56O4	Violaxanthin
13.41	931.54	931.539	C49H80O15	DGDG(18:3/16/3)	Na+
13.74	384.349	384.347	C23H45NO3	N-stearoyl valine
14	743.475	743.483	C38H73O10P	PG(16:0/16:1)	Na+
14.22	769.49	769.486	C43H70O10	MGDG(18:3/16:3)	Na+
14.62	959.571	959.57	C51H84O15	DGDG(18:3/18/3)	Na+
14.78	585.432	585.43	C40H56O3	Antheraxanthin
14.95	771.504	771.501	C43H72O10	MGDG(20:5/14:0)	Na+
15.7	773.519	773.517	C43H74O10	MGDG(18:3/16:1)	Na+
16.83	569.437	569.435	C40H56O2	Lutein
18.42	583.452	583.451	C41H58O2	methylated carotenoid
18.97	820.739	820.739	C51H94O6	TAG(48:2)	NH4+
24.05	536.438	536.438	C40H56	Carotene	radical
24.97	887.57	887.568	C55H74N4O6	hydroxy-pheophytin
26.25	871.576	871.573	C55H74N4O5	Pheophytin a
27.24	871.575	871.573	C55H74N4O5	Pheophytin a'
