# Supplementary material for: Mixotrophy in Marine Microalgae to Enhance Their Bioactivity
Source: Microorganisms. 2025 Feb 5;13(2):338. doi: 10.3390/microorganisms13020338 (PMC11858253; doi:10.3390/microorganisms13020338)
Supplement: Supplementary file 1 [file microorganisms-13-00338-s001.zip › microorganisms-3417480-Supplementary Data S2.ods]

## Sheet: A375_articolo
	100 µg/mL			10 µg/mL			1 µg/mL
A375	MEAN	SD	N	MEAN	SD	N	MEAN	SD	N
Pt+BIC	1,15	0,02	3	1,64	0,03	3	1,65	0,03	3
Pt+BIC+GLY	1,32	0,02	3	1,65	0,05	3	1,68	0,02	3
Csp+BIC	1,38	0,09	3	1,65	0,04	3	1,71	0,06	3
Csp+BIC+GLY	1,43	0,06	3	1,53	0,13	3	1,63	0,14	3
Ng+BIC	1,30	0,11	3	1,55	0,10	3	1,64	0,07	3
Ng+BIC+GLY	1,31	0,08	3	1,54	0,07	3	1,62	0,03	3
CTRL	1,82	0,06	6

## Sheet: HDFa
	100 µg/mL			10 µg/mL			1 µg/mL
HDFa	MEAN	SD	N	MEAN	SD	N	MEAN	SD	N
Pt+BIC	0,41	0,02	3	0,50	0,03	3	0,49	0,01	3
Pt+BIC+GLY	0,40	0,04	3	0,44	0,02	3	0,48	0,02	3
Csp+BIC	0,32	0,04	3	0,51	0,01	3	0,48	0,00	3
Csp+BIC+GLY	0,22	0,01	3	0,37	0,01	3	0,48	0,03	3
Ng+BIC	0,33	0,03	3	0,45	0,05	3	0,48	0,01	3
Ng+BIC+GLY	0,33	0,05	3	0,43	0,03	3	0,48	0,02	3
CTRL	0,50	0,08	6
